# Supplementary material for: Micro-patterned agarose gel devices for single-cell high-throughput microscopy of E. coli cells
Source: Sci Rep. 2017 Dec 21;7:17750. doi: 10.1038/s41598-017-17544-2 (PMC5740163; doi:10.1038/s41598-017-17544-2)
Supplement: Supplementary file 2 — Table S1 [file 41598_2017_17544_MOESM2_ESM.xlsx]

## Sheet: Table S1
170511 gel 1
Gene	Number of cells	Mean area (px)	Mean Fluor (A.U.)	Variance Fluor	Noise Fluor	Mean Auto subtract	Var Auto Subtract	Noise Auto subtract
map	365	118.729	492.473	5994.64	0.0247172	415.861	5426.16	0.0313759
dut	380	138.732	514.494	19972.6	0.0754525	437.882	19404.1	0.1012
hisS	610	105.615	500.384	4699.86	0.0187706	423.772	4131.39	0.0230054
kdsA	633	125.904	384.955	7561.62	0.0510265	308.343	6993.14	0.0735538
thrS	700	130.47	1769.47	50952.7	0.0162736	1692.85	50384.2	0.0175815
tpiA	862	105.008	1853.41	90907.7	0.0264642	1776.8	90339.2	0.0286155
tig	701	123.967	2969.96	223673	0.0253579	2893.35	223105	0.0266507
DY330	370	120.711	76.6119	568.478	0.0968546	0	0
tktA	421	122.323	1312.39	39433.8	0.0228952	1235.78	38865.4	0.0254497
ppiB	540	120.328	1625.33	45393.9	0.0171835	1548.72	44825.5	0.0186886
slyD	663	118.578	2018.54	78803.6	0.0193406	1941.93	78235.1	0.020746
cspA	584	124.176	10110.2	3.85718e+06	0.0377353	10033.6	3.85661e+06	0.0383081
170511 gel 2
pstB	401	112.878	1318.53	29265.5	0.0168335	1246.75	28674.8	0.0184476
serS	441	119.399	923.953	17942.1	0.0210171	852.173	17351.4	0.0238935
rfaD	265	133.996	515.253	5523.69	0.020806	443.473	4932.99	0.0250828
trpS	617	114.055	601.091	7001.89	0.0193792	529.311	6411.19	0.0228832
fklB	794	107.574	569.803	11837.5	0.0364596	498.023	11246.8	0.0453452
pykA	967	103.476	507.748	10154.6	0.0393884	435.967	9563.94	0.0503186
cspD	750	113.265	142.077	2056.31	0.101868	70.297	1465.6	0.29658
lepA	548	112.405	451.744	12104.9	0.0593165	379.964	11514.2	0.0797532
bolA	851	110.196	278.019	2795.88	0.0361718	206.239	2205.18	0.0518446
valS	959	108.426	516.67	3843.04	0.0143962	444.889	3252.34	0.016432
lysS	785	108.768	623.008	17648	0.0454682	551.228	17057.3	0.0561368
yeiP	572	117.818	541.675	7870.5	0.0268241	469.894	7279.79	0.03297
ybaB	481	113.393	331.378	3304.97	0.0300968	259.597	2714.26	0.0402764
DY330	292	119.497	71.7803	590.707	0.114647	0	0
yjbJ	552	115.109	344.713	8055.72	0.0677937	272.933	7465.01	0.100212
yfiA	360	115.778	1185.89	99496.8	0.0707484	1114.11	98906	0.0796826
170519 gel 1
map	1053	89.6239	637.72	10570	0.0259906	565.514	10028.1	0.031357
dut	547	134.786	624.29	19143.7	0.0491194	552.084	18601.8	0.0610303
hisS	419	107.594	584.972	5169.15	0.015106	512.765	4627.25	0.0175989
kdsA	718	114.273	457.734	12765	0.0609247	385.527	12223	0.0822374
thrS	1013	111.241	2421.13	125705	0.0214445	2348.93	125163	0.0226849
tpiA	1031	108.378	2144.08	105446	0.0229377	2071.87	104904	0.0244381
tig	527	100.96	4022.46	582228	0.0359839	3950.26	581686	0.0372767
DY330	956	113.02	72.2066	541.907	0.103937	0	0
tktA	782	112.049	1556.43	50178.2	0.0207137	1484.22	49636.3	0.0225322
ppiB	927	105.78	2041.45	80188.8	0.0192414	1969.24	79646.9	0.0205385
slyD	278	115.468	2215.98	92232.4	0.0187824	2143.78	91690.5	0.019951
cspA	944	104.793	16449.3	1.1931e+07	0.0440941	16377.1	1.19305e+07	0.0444818
170519 gel 2
pstB	670	115.779	1579.04	40029.4	0.0160544	1484.81	39532.5	0.0179314
serS	593	119.003	987.55	34582.5	0.0354599	893.314	34085.5	0.0427131
rfaD	276	133.496	622.604	10291.3	0.0265489	528.368	9794.34	0.0350834
trpS	316	116.943	705.91	12541.2	0.0251675	611.674	12044.2	0.0321912
fklB	700	100.056	662.913	17241	0.0392328	568.677	16744	0.0517759
pykA	739	98.7524	591.779	14860.9	0.0424352	497.544	14364	0.0580246
cspD	442	114.471	154.206	1108.79	0.046628	59.971	611.834	0.170118
lepA	442	111.729	493.841	13191.9	0.0540919	399.606	12694.9	0.0795
bolA	994	94.9718	358.298	4218.93	0.0328635	264.062	3721.97	0.0533777
valS	452	116.843	600.132	6629.27	0.0184065	505.897	6132.3	0.0239607
lysS	446	116.511	753.338	12641.1	0.0222744	659.103	12144.2	0.0279551
yeiP	525	115.112	644.607	12455.9	0.0299767	550.372	11958.9	0.0394802
ybaB	422	107.846	428.015	5653.15	0.0308584	333.779	5156.19	0.0462818
DY330	726	115.635	94.2354	496.961	0.0559621	0	0
yjbJ	400	110.672	434.431	16303.7	0.0863864	340.195	15806.8	0.13658
yfiA	462	116.089	1600.89	186520	0.0727785	1506.65	186023	0.0819484
